# Supplementary material for: Can Physical Activity Influence Human Gut Microbiota Composition Independently of Diet? A Systematic Review
Source: Nutrients. 2021 May 31;13(6):1890. doi: 10.3390/nu13061890 (PMC8228232; doi:10.3390/nu13061890)
Supplement: Supplementary file 1 [file nutrients-13-01890-s001.zip]

Archive with 1 entries (1 files):
- nutrients-1204155-supplementary.pdf
